# Supplementary material for: Longitudinal Associations of Adherence to the Dietary World Cancer Research Fund/American Institute for Cancer Research (WCRF/AICR) and Dutch Healthy Diet (DHD) Recommendations with Plasma Kynurenines in Colorectal Cancer Survivors after Treatment
Source: Nutrients. 2022 Dec 3;14(23):5151. doi: 10.3390/nu14235151 (PMC9738623; doi:10.3390/nu14235151)
Supplement: Supplementary file 1 [file nutrients-14-05151-s001.zip]

Archive with 3 entries (3 files):
- Supplementary Figure S1 NEW.pdf
- Supplementary Figure S2 NEW.pdf
- Supplementary Tables NEW.pdf
